# Supplementary material for: Therapeutic effect of ibrutinib, a selective Bruton’s tyrosine kinase inhibitor, in orbital fibroblasts from patients with Graves’ orbitopathy
Source: PLoS One. 2022 Dec 15;17(12):e0279060. doi: 10.1371/journal.pone.0279060 (PMC9754806; doi:10.1371/journal.pone.0279060)
Supplement: S1 File — (XLSX) [file pone.0279060.s005.xlsx]

## Sheet: Figure 1
BTK mRNA level	GO	Normal
	1	0.487077
	1	2.15706
	1.79463	1.62122
	2.00646	0.856564
	2.62108	0.631626
	3.01991	1.82488
	0.570242	0.884161
	0.898818	0.644712
	2.8906	0.723275
	4.29651	1.1224
	1.53977	0.548156
	9.69308	1.956
	1.2403	0.460005
	6.5292	2.03097
	0.621423
mean	2.6481	1.1391
min	0.570242	0.460005
Q1	1	0.610758
Q2	1.79463	0.870363
Q3	3.01991	1.85766
max	9.69308	2.15706
p-value	0.0385832

## Sheet: Figure 2
mean
	BTK mRNA	0	6	16	24	48
	IL-1beta	1	2.67	1.848	1.333	0.821
	IGF-1	1	0.872	1.122	1.415	3.371
SD
	BTK mRNA	0	6	16	24	48
	IL-1beta	0.083	0.439	0.243	0.129	0.075
	IGF-1	0.043	0.043	0.097	0.126	0.42
mean				SD
	IL-1beta	control	24hr		IL-1beta	control	24hr
	T223	100.04	232.417		T223	2.976	15.748
	Y551	99.98	109.756		Y551	4.96	8.927
mean				SD
	IGF-1	control	48hr		IGF-1	control	48hr
	T223	99.98	125.735		T223	2.941	7.895
	Y551	99.91	183.455		Y551	2.939	7.014

## Sheet: Figure 3
	ibrutinib	control	0.5 μM	1 μM	2 μM	5 μM	10 μM
mean	16hr	99.91	101.48	103.32	96.04	95.3	99.61
	24hr	100	100.34	109.05	102.03	101.52	98.57
	48hr	99.98	92.72	94.37	97.07	63.97	47.42
SD		control	0.5 μM	1 μM	2 μM	5 μM	10 μM
	16hr	1.55	1.36	1.08	1.26	2.34	2.35
	24hr	1.18	1.16	1.44	1.08	1.72	1.23
	48hr	0.68	1.11	1.49	1.19	3.75	4.91

## Sheet: Figure 4
BTK mRNA	con	2hr ibrutinib	24hr ibrutinib			GO	0h	2h	24h
mean	1	0.429	0.211		p-BTK T223	mean	100	80.51	55.0421
SD	0.021	0.043	0.037			SD	1.86	3.94	7.49
					p-BTK Y551	mean	100	81.89	75.03
						SD	2.86	6.21	5.06
mean						mean
GO	control	IGF1	IGF1+ibru2hr	IGF-1+ibru24hr		Normal	control	IGF1	IGF1+ibru2hr	IGF-1+ibru24hr
IL-6	1	148.228	69.074	0.536		IL-6	1	41.168	41.348	24.219
IL-8	1	164.509	74.731	0.325		IL-8	1	146.083	78.523	6.371
COX-2	1	22.834	12.173	0.853		COX-2	1	5.252	6.371	1.619
SD						SD
GO	control	IGF1	IGF1+ibru2hr	IGF-1+ibru24hr		Normal	control	IGF1	IGF1+ibru2hr	IGF-1+ibru24hr
IL-6	0.013	7.688	2.153	0.432		IL-6	0.014	7.865	1.815	2.008
IL-8	0.024	5.786	3.581	0.524		IL-8	0.02	5.822	3.322	2.373
COX-2	0.047	2.801	1.401	0.7		COX-2	0.012	2.485	1.242	1.232
mean						mean
GO	control	IL-1beta	IL-1beta+ibru2hr	IL-1beta+ibru24hr		Normal	control	IL-1beta	IL-1beta+ibru2hr	IL-1beta+ibru24hr
IL-6	1	1483.94	363.737	368.421		IL-6	1	1006.8	964.672	487.336
IL-8	1	4012.72	1546.45	1115.28		IL-8	1	3678.55	3019.64	2044.91
COX-2	1	234.09	75.318	73.307		COX-2	1	535.96	466.89	680.05
SD						SD
GO	control	IL-1beta	IL-1beta+ibru2hr	IL-1beta+ibru24hr		Normal	control	IL-1beta	IL-1beta+ibru2hr	IL-1beta+ibru24hr
IL-6	0.013	83.079	34.378	58.96		IL-6	0.014	146.356	87.192	51.379
IL-8	0.024	148.064	190.501	111.126		IL-8	0.02	189.818	189.215	139.219
COX-2	0.047	31.751	10.08	18.048		COX-2	0.012	18.453	36.907	57.666

## Sheet: Figure 5
mean			SD		mean			SD
GO	IL-6	IL-8	IL-6	IL-8	Normal	IL-6	IL-8	IL-6	IL-8
Control	228.393	25.658	21.32	2.23	Control	36.4295	89.49	30.12	4.09
IGF1	5135.75	1957.15	560.45	216.25	IGF1	2437.76	528.155	432.38	95.36
IGF1+Ibru 2h	1380.06	610.36	177.37	42.32	IGF1+Ibru 2h	2392.85	594.605	197.37	37.78
IGF1+Ibru 24h	638.175	92.48	64.12	15.23	IGF1+Ibru 24h	395.795	332.19	57.25	38.34
mean			SD		mean			SD
GO	IL-6	IL-8	IL-6	IL-8	Normal	IL-6	IL-8	IL-6	IL-8
Control	228.393	25.658	74.12	5.26	Control	36.4295	89.49	11.54	23.51
IL-1β	41577.2	54629.7	4516.78	1243.11	IL-1β	37279.9	23131.4	2061.11	1207.78
IL-1β+Ibru 2h	31158.8	21326.4	3045.33	1023.23	IL-1β+Ibru 2h	22108.5	21116.3	2304.45	1238.56
IL-1β+Ibru 24h	22026.9	21225.3	1350.06	1021.14	IL-1β+Ibru 24h	23364	17165.2	1130.63	2430.64

## Sheet: Figure 6
mean
	GO	Control	Ibrutinib	IL-1β	IL-1β+Ibru		Normal	Control	Ibrutinib	IL-1β	IL-1β+Ibru
	p-AKT/AKT	100.342	159.829	492.156	143.651		p-AKT/AKT	99.9792	84.3447	193.42	149.972
	p-p38/p38	100.121	88.6899	310.957	167.791		p-p38/p38	99.8899	98.1567	317.935	291.638
	p-JNK/JNK	99.9916	54.9444	222.339	113.674		p-JNK/JNK	100.081	117.856	255.67	164.763
	p-ERK/ERK	100.024	107.275	444.456	337.985		p-ERK/ERK	100.1	103.683	191.105	165.936
	p-NFkB/NFkB	100.011	92.7692	258.292	24.5527		p-NFkB/NFkB	100.081	108.157	184.45	115.614
SD
	GO	Control	Ibrutinib	IL-1β	IL-1β+Ibru		Normal	Control	Ibrutinib	IL-1β	IL-1β+Ibru
	p-AKT/AKT	6.31	7.51	20.43	11.42		p-AKT/AKT	4.81	8.41	11.42	9.01
	p-p38/p38	5.31	7.24	13.04	3.86		p-p38/p38	2.9	3.33	17.1	11.4
	p-JNK/JNK	5.65	6.21	12.99	12.43		p-JNK/JNK	3.95	9.04	12.43	9.6
	p-ERK/ERK	5.54	9.49	24.52	25.31		p-ERK/ERK	4.75	11.07	22.15	15.03
	p-NFkB/NFkB	6.17	7.41	20.99	7.41		p-NFkB/NFkB	3.09	3.12	15.43	11.73

## Sheet: Supplementary figure 2
MCP-1 mean	GO	Normal
Control	1.00009	0.999986
IL-1β 6h	340.584	52.0335
IL-1β 6h + Ibru 2h	131.624	37.3692
IL-1β 6h + Ibru 24h	88.4135	29.6446
MCP-1 SD	GO	Normal
Control	1.57	1.09
IL-1β 6h	30.54	9.25
IL-1β 6h + Ibru 2h	14.1	5.45
IL-1β 6h + Ibru 24h	14.88	10.9

## Sheet: Supplementary figure 3
mean
	GO	HAS1	HAS2	HAS3		Normal	HAS1	HAS2	HAS3
	Control	1.00032	1.00033	0.999752		Control	1	1.00036	1.00033
	IL-1β	464.411	3.09738	81.6947		IL-1β	22.5396	3.363	15.4271
	IL-1β+Ibru	20.3853	0.978858	40.3141		IL-1β+Ibru	7.15254	1.48795	9.40051
SD
	GO	HAS1	HAS2	HAS3		Normal	HAS1	HAS2	HAS3
	Control	0.13	0.08	0.28		Control	0.15	0.1	0.38
	IL-1β	42.11	0.49	8.08		IL-1β	12.86	0.39	6.01
	IL-1β+Ibru	8.12	0.1	3.01		IL-1β+Ibru	4.06	0.2	5.07
